# Supplementary material for: BECN1 promotes the migration of NSCLC cells through regulating the ubiquitination of Vimentin
Source: Cell Adh Migr. 2019 Jul 5;13(1):249–59. doi: 10.1080/19336918.2019.1638690 (PMC6629178; doi:10.1080/19336918.2019.1638690)
Supplement: Supplemental Material [file kcam-13-01-1638690-s001.zip]

Archive with 6 entries (6 files):
- Supplementary Figure 1.pptx
- Supplementary Figure 2.pptx
- Supplementary Figure 3.pptx
- Supplementary Figure 4.pptx
- Supplementary Figure 5.pptx
- Supplementary information.doc
